# Supplementary material for: Development and Internal Validation of Nomograms for Survival of Advanced Epithelial Ovarian Cancer Based on Established Prognostic Factors and Hematologic Parameters
Source: J Clin Med. 2024 May 9;13(10):2789. doi: 10.3390/jcm13102789 (PMC11122536; doi:10.3390/jcm13102789)
Supplement: Supplementary file 1 [file jcm-13-02789-s001.zip]

Archive with 1 entries (1 files):
- jcm-2955976-supplementary.docx
